# Supplementary material for: Ligand Design and Preparation, Photophysical Properties, and Device Performance of an Encapsulated-Type Pseudo-Tris(heteroleptic) Iridium(III) Emitter
Source: Inorg Chem. 2023 Feb 21;62(9):3847–59. doi: 10.1021/acs.inorgchem.2c04106 (PMC10880055; doi:10.1021/acs.inorgchem.2c04106)
Supplement: Supplementary file 2 — ic2c04106_si_002.xyz [file ic2c04106_si_002.xyz]

69
 Complex 10 So (Thf)
 N                 -1.30287800    1.51534900   -0.52983200
 N                 -1.19432400   -1.55651400   -0.88601900
 N                  1.54054100   -0.15284400   -1.48600300
 C                  1.10495200    1.55880300    0.50561600
 C                  2.50244100    1.49425400    0.69216300
 C                  3.21411300    2.67778600    0.92031600
 H                  4.27939900    2.65960500    1.12278500
 C                  2.57771800    3.92755100    0.85173900
 H                  3.14640100    4.83171000    1.04931900
 C                  1.25283300    4.01095800    0.43984900
 H                  0.79973600    4.98361700    0.26859600
 C                  0.52303700    2.82759600    0.23298100
 C                  3.19454400    0.14292800    0.36485300
 C                  4.71518800    0.25954600    0.54385800
 H                  4.95461600    0.47985500    1.58690000
 H                  5.13004500    1.06161900   -0.07029700
 H                  5.22589900   -0.66640900    0.27159200
 C                  2.61925000   -1.05959600    1.15746900
 C                  1.23560000   -1.34654800    1.05066800
 C                  0.76489400   -2.51049900    1.69523300
 H                 -0.29104100   -2.75750400    1.61755700
 C                  1.59911900   -3.34039800    2.44567600
 H                  1.19457100   -4.22517900    2.93281700
 C                  2.95073000   -3.01988600    2.57388400
 H                  3.61562300   -3.64342700    3.16597200
 C                  3.45289400   -1.88978300    1.92404500
 H                  4.50915800   -1.67096000    2.03164700
 C                  2.85265400   -0.11347600   -1.13460800
 C                  3.83342800   -0.28656400   -2.11819000
 H                  4.88149500   -0.27401700   -1.85312200
 C                  3.47260800   -0.46996400   -3.45087300
 H                  4.23933600   -0.59922400   -4.20870200
 C                  2.12295800   -0.47070900   -3.79425900
 H                  1.79045400   -0.59135900   -4.81931700
 C                  1.19301100   -0.30931300   -2.77710200
 H                  0.12837600   -0.30608500   -2.98183600
 C                 -0.82431700    2.78022900   -0.34319000
 C                 -1.62425000    3.87866200   -0.68239500
 H                 -1.24434400    4.88707400   -0.56793300
 C                 -2.91133800    3.65313300   -1.15016500
 H                 -3.53903100    4.48763500   -1.44773600
 C                 -3.43004200    2.35431200   -1.16117900
 H                 -4.46594800    2.19590500   -1.42601200
 C                 -2.60929600    1.29137300   -0.78071700
 C                 -3.14904800   -0.10944300   -0.37454300
 C                 -4.67199100   -0.14522900   -0.58907300
 H                 -5.16420800    0.62421700    0.00671000
 H                 -5.08357400   -1.11234000   -0.29395200
 H                 -4.93130900    0.02925700   -1.63577300
 C                 -2.78155200   -0.23404700    1.14402600
 C                 -1.42030600   -0.12974500    1.54101800
 C                 -1.14198000   -0.13569400    2.92085000
 H                 -0.10935500   -0.03838100    3.24403600
 C                 -2.14563700   -0.27963800    3.87955500
 H                 -1.89224600   -0.27923800    4.93739300
 C                 -3.47201500   -0.42931700    3.47349300
 H                 -4.26515000   -0.55501700    4.20575700
 C                 -3.78362500   -0.40050900    2.11263500
 H                 -4.82399900   -0.50409800    1.82700400
 C                 -2.49509800   -1.28083500   -1.14534600
 C                 -3.20466000   -2.08290200   -2.04726600
 H                 -4.23509500   -1.86370000   -2.28742900
 C                 -2.59366300   -3.18503500   -2.64189300
 H                 -3.15031800   -3.80431700   -3.33841200
 C                 -1.27264100   -3.48334000   -2.31819800
 H                 -0.75880100   -4.34242400   -2.73518700
 C                 -0.61038300   -2.63983800   -1.43887400
 H                  0.42246800   -2.80654100   -1.15808700
 Ir                 0.00120400   -0.05027500    0.07449800
69
 Complex 10 T1 (Thf)
 N                 -1.29146600    1.48335700   -0.49724200
 N                 -1.17245000   -1.44377100   -1.02346300
 N                  1.51330900   -0.00425100   -1.50313100
 C                  1.09136400    1.52426800    0.59811100
 C                  2.48739600    1.44059800    0.77394300
 C                  3.18040300    2.59848300    1.15148500
 H                  4.24031400    2.58116900    1.37282700
 C                  2.49313500    3.83371600    1.22783500
 H                  3.04316700    4.71717800    1.54345500
 C                  1.16818500    3.96293100    0.84634200
 H                  0.69561100    4.94072100    0.83502300
 C                  0.45297800    2.80917700    0.42615200
 C                  3.19413700    0.13196200    0.33427600
 C                  4.71472200    0.26519600    0.49808000
 H                  4.96833500    0.39340800    1.55280900
 H                  5.09645000    1.13009200   -0.04781600
 H                  5.23875700   -0.61987300    0.13228200
 C                  2.65763100   -1.14732200    1.03347300
 C                  1.27024500   -1.42672400    0.97660900
 C                  0.81946800   -2.63555800    1.54643400
 H                 -0.24126000   -2.87070900    1.50628500
 C                  1.68898100   -3.53460200    2.16633600
 H                  1.30671900   -4.45738300    2.59654200
 C                  3.04776500   -3.23102800    2.23943700
 H                  3.74006600   -3.90701000    2.73419600
 C                  3.52508200   -2.04655800    1.66917500
 H                  4.58686600   -1.84170500    1.73989700
 C                  2.82955500   -0.00123600   -1.17633300
 C                  3.78950800   -0.08247000   -2.19022000
 H                  4.84280800   -0.10289700   -1.94732000
 C                  3.39697900   -0.12160200   -3.52660900
 H                  4.14637900   -0.17712000   -4.31034400
 C                  2.04129900   -0.06793300   -3.84055200
 H                  1.68839500   -0.06564500   -4.86570200
 C                  1.13299200   -0.01252700   -2.79227300
 H                  0.06435900    0.03106400   -2.97065300
 C                 -0.80990200    2.78570200   -0.23613500
 C                 -1.60639300    3.89000800   -0.60669100
 H                 -1.20888300    4.89433500   -0.49279500
 C                 -2.88124400    3.68455400   -1.08779900
 H                 -3.50007800    4.52056900   -1.39791100
 C                 -3.42799300    2.36160400   -1.07302900
 H                 -4.47637900    2.22021500   -1.29650900
 C                 -2.62342700    1.29981000   -0.70700800
 C                 -3.16260200   -0.11024700   -0.34945900
 C                 -4.68500800   -0.15360900   -0.55340100
 H                 -5.17612400    0.58463800    0.08101700
 H                 -5.08730600   -1.13814400   -0.30467700
 H                 -4.95019700    0.07261300   -1.58818100
 C                 -2.78433100   -0.32939300    1.15347000
 C                 -1.42532000   -0.26537300    1.56099900
 C                 -1.12890100   -0.38206300    2.93212400
 H                 -0.09290800   -0.32702300    3.25179900
 C                 -2.13053800   -0.56517700    3.88596500
 H                 -1.87235700   -0.64176200    4.93929400
 C                 -3.45876500   -0.66251500    3.47478700
 H                 -4.25143300   -0.82372100    4.20033100
 C                 -3.77772600   -0.54580400    2.11904200
 H                 -4.82090400   -0.61948800    1.83653200
 C                 -2.49590300   -1.20692300   -1.20939400
 C                 -3.20277700   -1.97829700   -2.13880700
 H                 -4.25198200   -1.79477800   -2.31915600
 C                 -2.56787600   -3.00439600   -2.83506600
 H                 -3.12599400   -3.60045200   -3.55023300
 C                 -1.22007300   -3.26123000   -2.58991100
 H                 -0.68700000   -4.06227600   -3.08940800
 C                 -0.55903900   -2.45282700   -1.68122100
 H                  0.49064900   -2.58994900   -1.45379100
 Ir                 0.00057300   -0.06323400    0.13452000
69
 Complex 10b (Thf)
 N                 -1.19243300    1.57667400   -0.37272600
 N                 -1.24186500   -1.39273000   -1.04426500
 C                  1.19376400    1.47600400    0.62271500
 C                  2.57769800    1.32018200    0.84375600
 C                  3.33548200    2.43839900    1.19941700
 H                  4.39351000    2.34906900    1.42257000
 C                  2.76111100    3.72326300    1.21564300
 H                  3.36895000    4.57764000    1.49905400
 C                  1.45436100    3.91012200    0.78171300
 H                  1.05184800    4.91493200    0.68628100
 C                  0.67285900    2.78560800    0.46173000
 C                  3.19572300   -0.02043200    0.37155400
 C                  4.71661600   -0.01548300    0.57588700
 H                  4.97326300    0.11114600    1.63112800
 H                  5.16871000    0.80943400    0.02272100
 H                  5.17644300   -0.94054600    0.22108500
 C                  2.56438500   -1.24232400    1.06532800
 C                  0.67361200   -2.59650900    1.37918500
 H                 -0.38559600   -2.71361500    1.19583800
 C                  1.38912600   -3.54815800    2.08589000
 H                  0.88575800   -4.43758900    2.44795500
 C                  2.74093000   -3.31371500    2.32217200
 H                  3.34002300   -4.01846300    2.89029400
 C                  3.32084900   -2.16022600    1.80441200
 H                  4.37302100   -1.98103200    1.97263700
 C                  2.81789100   -0.12052700   -1.14810300
 C                  3.79817500   -0.27052400   -2.13781300
 H                  4.84695500   -0.36799100   -1.87846000
 C                  3.45061300   -0.28178300   -3.49339200
 H                  4.22597500   -0.38698100   -4.24795400
 C                  2.11397500   -0.14378300   -3.86411500
 H                  1.83458800   -0.13401700   -4.91569300
 C                  1.13335700   -0.02105200   -2.87335000
 H                  0.09092300    0.06932300   -3.17576400
 C                 -0.66179000    2.82112300   -0.12293200
 C                 -1.40656700    3.96620600   -0.42290000
 H                 -0.97248500    4.94640000   -0.26367300
 C                 -2.69587600    3.82608700   -0.91235700
 H                 -3.28067600    4.70048900   -1.18046200
 C                 -3.26937900    2.55355300   -0.98645100
 H                 -4.30817600    2.45635400   -1.26738200
 C                 -2.51295500    1.43054600   -0.65248600
 C                 -3.14357900    0.04486100   -0.36093300
 C                 -4.66297100    0.11801700   -0.58902100
 H                 -5.11538700    0.86865900    0.06031600
 H                 -5.13424600   -0.84130800   -0.36785500
 H                 -4.90042100    0.37871200   -1.62281800
 C                 -2.81103700   -0.25320700    1.14483900
 C                 -1.45673700   -0.25152400    1.55804500
 C                 -1.19259200   -0.47502600    2.92161900
 H                 -0.15926200   -0.46608100    3.26415500
 C                 -2.21122600   -0.71030900    3.84809000
 H                 -1.97205500   -0.87241800    4.89701600
 C                 -3.53837500   -0.73433800    3.41777600
 H                 -4.34472200   -0.92257300    4.12178600
 C                 -3.83499300   -0.50468300    2.07164000
 H                 -4.87617700   -0.52557300    1.77036800
 C                 -2.54697700   -1.08853500   -1.22697000
 C                 -3.30847900   -1.82161700   -2.14621100
 H                 -4.34445300   -1.57364300   -2.32759900
 C                 -2.73925800   -2.88813300   -2.83728800
 H                 -3.33407900   -3.45473500   -3.54695200
 C                 -1.40687700   -3.21564300   -2.59943100
 H                 -0.92000600   -4.04414900   -3.10167100
 C                 -0.69411500   -2.43443100   -1.70292500
 H                  0.35451100   -2.61824100   -1.50357100
 Ir                 0.01035700   -0.00818800    0.05560400
 N                  1.23045400   -1.46050300    0.89588800
 C                  1.44870100   -0.02148500   -1.50424900
69
 Complex 10c (Thf)
 N                 -1.24921100    1.59188200   -0.37862700
 N                  1.45921000   -0.06164000   -1.46829500
 C                  1.18429400    1.48931700    0.63668000
 C                  2.57678500    1.36586800    0.79345400
 C                  3.34388800    2.50196800    1.07682100
 H                  4.41078700    2.43283100    1.26291000
 C                  2.75130100    3.77642800    1.08279900
 H                  3.35656100    4.64801400    1.31592300
 C                  1.42450000    3.93252300    0.69627200
 H                  1.01223300    4.93117900    0.57873300
 C                  0.64624600    2.78728700    0.44364700
 C                  3.19600800    0.00816100    0.33932300
 C                  4.72461100    0.04452700    0.47481900
 H                  5.00408300    0.17367500    1.52306800
 H                  5.15676100    0.87578500   -0.08580300
 H                  5.18376200   -0.87873600    0.11427000
 C                  2.59436800   -1.23447400    1.04197100
 C                  1.21081300   -1.49910800    0.88850500
 C                  0.70784100   -2.69122000    1.45180900
 H                 -0.34544800   -2.92680500    1.31967700
 C                  1.51413000   -3.56958900    2.17718900
 H                  1.08911100   -4.47749400    2.60003200
 C                  2.86682000   -3.27586500    2.35241700
 H                  3.51063800   -3.94318300    2.91946200
 C                  3.39916200   -2.11930800    1.77717400
 H                  4.45611200   -1.92281900    1.91672000
 C                  2.78941900   -0.08471600   -1.15855700
 C                  3.73011600   -0.14810200   -2.19156400
 H                  4.78459500   -0.19376300   -1.95916300
 C                  3.32946700   -0.13755600   -3.52430200
 H                  4.07036100   -0.18108400   -4.31667200
 C                  1.97160000   -0.05164900   -3.81741700
 H                  1.60281500   -0.01603300   -4.83630600
 C                  1.07346000   -0.02042000   -2.76254700
 H                  0.00636300    0.02807500   -2.93156900
 C                 -0.71387000    2.82070800   -0.11251400
 C                 -1.47412600    3.97103500   -0.36141300
 H                 -1.04763500    4.95347600   -0.19615200
 C                 -2.78307200    3.83059800   -0.80086800
 H                 -3.38137100    4.70846700   -1.02555000
 C                 -3.35950000    2.55901400   -0.87308200
 H                 -4.40962900    2.46184700   -1.11002900
 C                 -2.57074400    1.43919900   -0.60124600
 C                 -3.15178900    0.02500200   -0.31297800
 C                 -4.68314100    0.07638000   -0.44892100
 H                 -5.12546500    0.82601400    0.20998500
 H                 -5.12671600   -0.89159100   -0.20932700
 H                 -4.96495400    0.32636900   -1.47323500
 C                 -2.76031200   -0.24843800    1.16929200
 C                 -1.07607500   -0.40888000    2.80064700
 H                 -0.01322200   -0.37235400    2.99511700
 C                 -1.99424600   -0.60269900    3.81911400
 H                 -1.64523500   -0.71750600    4.83917500
 C                 -3.34640500   -0.64088200    3.49164000
 H                 -4.10251100   -0.79789200    4.25435500
 C                 -3.72150700   -0.45186400    2.16490800
 H                 -4.77156500   -0.46057900    1.91148500
 C                 -2.55575100   -1.11334400   -1.19304600
 C                 -3.36816600   -1.83976000   -2.08084500
 H                 -4.41527500   -1.59546600   -2.21938000
 C                 -2.84626100   -2.90630900   -2.81643300
 H                 -3.48984000   -3.45672400   -3.49779300
 C                 -1.50535100   -3.26243200   -2.65979300
 H                 -1.09313900   -4.10367200   -3.21348900
 C                 -0.69877100   -2.52711100   -1.78997700
 H                  0.34925000   -2.80159300   -1.68304500
 Ir                 0.01422500   -0.09978500    0.03437000
 C                 -1.18734400   -1.43142900   -1.04885700
 N                 -1.43673000   -0.26197300    1.50483500
69
 Complex 10d (Thf)
 N                  1.12967700    1.62255600    0.29936800
 C                 -1.26045100    1.40666300   -0.72403900
 C                 -2.63606800    1.20219800   -0.92859600
 C                 -3.43835300    2.27678900   -1.32131000
 H                 -4.49227000    2.14506600   -1.54461200
 C                 -2.90513300    3.57920800   -1.37400400
 H                 -3.54157700    4.40493400   -1.67944600
 C                 -1.60592900    3.82459900   -0.94438100
 H                 -1.24591700    4.84728000   -0.86945900
 C                 -0.78593300    2.73306200   -0.59931500
 C                 -3.19726300   -0.13802700   -0.37237200
 C                 -4.71865700   -0.20494400   -0.56136000
 H                 -4.98756800   -0.15351800   -1.61997400
 H                 -5.19914300    0.63610500   -0.05907100
 H                 -5.13933300   -1.12358500   -0.14554000
 C                 -2.52596200   -1.37855000   -0.98954500
 C                 -0.60232400   -2.71339100   -1.18524800
 H                  0.44540300   -2.81118300   -0.93536000
 C                 -1.27501700   -3.69537300   -1.89269300
 H                 -0.74564000   -4.58920600   -2.20340100
 C                 -2.62244000   -3.49454900   -2.18044400
 H                 -3.19030800   -4.22980700   -2.74187300
 C                 -3.24063400   -2.33690400   -1.71786100
 H                 -4.29082500   -2.18517100   -1.92238000
 C                 -2.80101000   -0.11115400    1.14052800
 C                 -3.76916500   -0.17406000    2.15142700
 H                 -4.81705700   -0.31152900    1.90849400
 C                 -3.41598000   -0.03945100    3.49761900
 H                 -4.18499900   -0.08085600    4.26464300
 C                 -2.08002300    0.16311400    3.84048600
 H                 -1.79281800    0.28707200    4.88235700
 C                 -1.10563100    0.19329200    2.83885700
 H                 -0.06345200    0.32183100    3.11862800
 C                  0.54955000    2.83209300   -0.01103300
 C                  1.24907900    4.01846700    0.23573300
 H                  0.77400100    4.97295600    0.04206800
 C                  2.54945700    3.95192800    0.71026100
 H                  3.10029100    4.85986300    0.93581700
 C                  3.17891200    2.70957900    0.81756300
 H                  4.22590000    2.66729100    1.07979900
 C                  2.46085700    1.54262500    0.55367200
 C                  3.14407700    0.16591100    0.34003300
 C                  4.66326000    0.32265200    0.52448100
 H                  5.07975000    1.07249700   -0.15102800
 H                  5.17562100   -0.62180400    0.33537200
 H                  4.89320600    0.62345300    1.54836500
 C                  2.83231200   -0.21426000   -1.14014800
 C                  1.21692000   -0.59903700   -2.79387100
 H                  0.15789400   -0.62263300   -3.02289000
 C                  2.17425100   -0.85083100   -3.76459100
 H                  1.86909500   -1.08316300   -4.77883800
 C                  3.51541400   -0.78375200   -3.39452900
 H                  4.30269300   -0.97195700   -4.11779900
 C                  3.84060600   -0.45487700   -2.08130100
 H                  4.88187800   -0.39008500   -1.79990900
 C                  2.58874000   -0.96770500    1.25165200
 C                  3.43485000   -1.67828700    2.12091900
 H                  4.48258800   -1.42227100    2.22874600
 C                  2.94478300   -2.74426900    2.87834700
 H                  3.61224700   -3.28237200    3.54652000
 C                  1.60261400   -3.11197200    2.76501800
 H                  1.21261200   -3.94842300    3.34158700
 C                  0.76448400   -2.38886400    1.91535200
 H                 -0.28631500   -2.66591000    1.85342600
 Ir                -0.02082500   -0.05259600   -0.01311400
 C                  1.22161000   -1.29815400    1.14773200
 N                  1.53059700   -0.30763600   -1.51548700
 C                 -1.42839900    0.03640600    1.47947400
 N                 -1.19410300   -1.56864300   -0.76668100
